# Supplementary material for: Rapid inducible protein displacement in Plasmodium in vivo and in vitro using knocksideways technology
Source: Wellcome Open Res. 2017 Mar 14;2:18. [Version 1] doi: 10.12688/wellcomeopenres.11005.1 (PMC5395084; doi:10.12688/wellcomeopenres.11005.1)
Supplement: Supplementary file 12 [file wellcomeopenres-2-11865-s0011.tgz]

Archive with 1 entries (1 files):
- b5846613-3e6e-43c9-8c78-15ac7a815bba.docx
