# Supplementary material for: Rapid inducible protein displacement in Plasmodium in vivo and in vitro using knocksideways technology
Source: Wellcome Open Res. 2017 Mar 14;2:18. [Version 1] doi: 10.12688/wellcomeopenres.11005.1 (PMC5395084; doi:10.12688/wellcomeopenres.11005.1)
Supplement: Supplementary file 13 [file wellcomeopenres-2-11865-s0012.tgz › 0b55096c-52e2-4179-b06c-d0e6543100b0.xlsx]

## Sheet: Sheet1
Primers for Generation of Parental Lines
Primer Name	Description	Sequence
GU0706	Fw Pb45/48 3' UTR	cgACTAGTCCCGGGCTTAACATTCACATATATTAATAATTTTAAT
GU0707	Rev PB45/48 3' UTR	TCGATATCCGCATATCGAAATGA
GU0724	HSP70 5' promoter FW PBANKA_071190	acAAGCTTGGTACCATACGTAATATTTTGTTGGTGAGCTTA
GU0725	HSP70 Rev PBANKA_071190	attGAGCTCGAGCTTTTTTTAATTGTAATTGTAATTTATTGG
GU0780	FW FRB (52’C) + ATG XhoI (in Frame)	CTCGAGATGTACGACGTGCCCGACTAC
GU0788	FRB Rev (52’C) + sal/STOP/Sma	aatCCCGGGTTAGTCGACCTGCTTTGAGATTCGTCGGAA
GU0791	FW PbOTPT + SALI	accGTCGACAAGGAAAATGACAAAAATGAATATGGAAC
GU0792	Rev PbOTPT + SMAI	acaCCCGGGTTAAATAATAGAATAAAGAAATGCCCCGAT
GU0793	FW PbOTPT + XHOI	accCTCGAGATGAAGGAAAATGACAAAAATGAATATGGAAC
GU0794	Rev PbOTPT + XhoI	accCTCGAGAATAATAGAATAAAGAAATGCCCCGAT
GU0797	FRB Rev (52’C) – stop + OverLap into RFP	CCTTGCTCACCATCTGCTTTGAGATTCGTCGGAA
GU0798	FW RFP (52’C) + Overlap into FRB	GAATCTCAAAGCAGATGGTGAGCAAGGGCGAG
GU0799	Rev RFP (52’C) + Sal/Stop/Sma	aatCCCGGGTTAGTCGACCTTGTACAGCTCGTCCATG
GU0840	Rev RFP overlap into FRB	GTAGTCGGGCACGTCGTACATGTCGACCTTGTACAGCTCG
GU0841	FW FRB overlap into RFP	CGAGCTGTACAAGGTCGACATGTACGACGTGCCCGACTAC
GU0842	Rev FRB + STOP	aatCCCGGGTTACTGCTTTGAGATTCGTCGGAA
GU2337	P28 3'UTR forward primer xmaI	CCAcccgggTATATTCAATTGTTATCGCATATTGTAGG
GU2338	P28 3'UTR reverse primer EcoRV	CCGgatatcGAAAAAGAAATATAAATCTAGTTATACTTTATAC
Primers for Confirming Construct Integration
Primer Name	Description	Sequence
GU0533	PL0031 GFP FW	GATTAAGTTGGGTAACGCCAG
GU0729	HSP70 3’end FW	GCATTTTACACTATTTTGCCATAAG
GU0730	45/48 5’end Rev	GTTAAATGTGGGGTAAAAAAGAGT
GU0924	HSP70 5' REV	CAAATTCAATGAACTTCTAATATGACTC
GU1681	Upstream Integration Parental construct in 230p	TAGTTAGCTTAAATTGTCCAACTGG
GU1682	Downstream Integration Parental construct in 230p	CATAAACGGTTTATTTAAAGTCATTTTTGG
Primers for Generation of KS Tagged Lines
Primer Name	Description	Sequence
GU0778	FKBP for KS. FW without Tag I	aaCCATGGATGGGAGTGCAGGTGGAAAC
GU0779	FKBP for KS. Rev for 5' of GFP	catagCCATGGaTTCCAGTTTTAGAAGCTCCACATC
GU1396	PBANKA_130130 CITH FW	ttaGCGGCCGCagtaagtgaagcccctaaaacgatac
GU1397	PBANKA_130130 CITH_Rev	tcaGGATCCccATAGGCTGGGTATCTGTTAAATGGA
GU1857	PBANKA_090230 Rev	attCTCGAGTTTGTTTAAATGTGAAAGTAAGGAAATG
GU1858	PBANKA_090230 FW kpn	attGGTACCTGATCATTGTGATAATTACATTACTTGTT
GU2002	PBANKA_081900 GAP50 Rev (Bam):	agtGGATCCcctccTTTCATATTCTTTGATAAAAAAGAGGAT
GU2003	PBANKA_081900 GAP50 Internal FW to add EcoRV	GTAGTTGGAGATAAACCTATTTATTCgatATCAGGTTTATCCAGGGGTA
GU2004	PBANKA_081900 GAP50 Internal Rev to add EcoRV	TACCCCTGGATAAACCTGATatcGAATAAATAGGTTTATCTCCAACTAC
GU2005	PBANKA_081900 GAP 50 FW (Not)	ttaGCGGCCGCTTGTGGATGGAGTAAAAGGATTAA
GU2010	PBANKA_101390 Rev (Bam):	agtGGATCCcctccGTTACATATTTGTGCACATGGAAA
GU2011	PBANKA_101390 Int FW to add EcoRV	GTAAAATAACAAAACCGTATAATGATATgatATCGATTGATAAAATAAGACAAGAAATA
GU2012	PBANKA_101390 Int Rev to add EcoRV	TATTTCTTGTCTTATTTTATCAATCGATatcATATCATTATACGGTTTTGTTATTTTAC
GU2013	PBANKA_101390 FW Not I	ttaGCGGCCGCATCAGTGATCCAGAAAAATTATATCGA
GU2585	PBANKA_120080 FW notI	ttaGCGGCCGCTCATCTGCTGATGCAGAAAATGC
GU2586	PBANKA_120080 Internal FW to add EcoRV	cctaaataaagATATGATGAAGAGGTGATATCCAATGCGACATGACTATTAC
GU2587	PBANKA_120080 Internal rev to add EcoRV	GTAATAGTCATGTCGCATTGGATATCACCTCTTCATCATATctttatttagg
GU2588	PBANKA_120080 Rev BamHI	agtGGATCCcctccTTTTCGTCTTTGGAATGAACTCC
GU2934	PBANKA_090590 AP2-O Rev plus BamHI plus linker	attGGATCCcctgctggtcgtccAATGTTATCAACAGTGATACAATCATTTTC
GU2935	PBANKA_090590 AP2-O FW internal Plus EcoRV	CAAAATAAACAATATGGTATTGGGATATCAAATTTAGAGAATAATAAAATTCC
GU2936	PBANKA_090590 AP2-O Rev internal	GGAATTTTATTATTCTCTAAATTTGATATCCCAATACCATATTGTTTATTTTG
GU2937	PBANKA_090590 AP2-O FW plus NotI	ttaGCGGCCGCCAACATGTAGAGATTATAATAAAAATGGAA
GU3651	PBANKA_130880 FW Not I	ttaGCGGCCGCAGATGATAATGATTTATTAGGA
GU3652	PBANKA_130880 Rev BamHI	agtGGATCCcctccCATATTTCTGTCTAATGATAC
GU3671	PBANKA_030530 FW NotI	ttaGCGGCCGCATGGAAAACGGTAAGG
GU3672	PBANKA_030530 Rev BamHI plus	agtGGATCCcctccCTCATCTTTAGGATTTTCTTT
GU3673	PBANKA_040140 FW NotI	ttaGCGGCCGCACTATTAGGTGCATTATAC
GU3674	PBANKA_040140 Rev BamHI plus	agtGGATCCcctccGTTAAAATACCCACCAAAT
